# Supplementary material for: Ferroptosis-related lncRNAs signature to predict the survival and immune evasion for lung squamous cell carcinoma
Source: Front Genet. 2022 Aug 26;13:968601. doi: 10.3389/fgene.2022.968601 (PMC9459014; doi:10.3389/fgene.2022.968601)
Supplement: Supplementary file 4 [file Table1.XLSX]

## Sheet: Supplementary table 1
Table S1. Drug sensitivity screening with the Genomics of Drug Sensitivity in Cancer database
Drug	IC50 low-risk group	IC50 high-risk group	P value	Target pathway
Acetalax_1804	147.523	211.34	1.86e-05	Unclassified
Afatinib_1032	6.40787	8.21641	4.01e-06	EGFR signaling
Afuresertib_1912	12.1213	17.1702	2.58e-09	PI3K/MTOR signaling
AGI-5198_1913	104.08	109.738	0.0125959	Metabolism
AGI-6780_1634	61.0605	71.1545	0.000143417	Metabolism
Alpelisib_1560	37.7168	50.1386	0.00291366	PI3K/MTOR signaling
AT13148_2170	42.0082	47.4768	0.0308808	PI3K/MTOR signaling
AZ6102_2109	11.6046	13.084	0.016299	WNT signaling
AZ960_1250	9.78114	8.79271	0.0268444	Other, kinases
AZD1332_1463	54.693	49.21	0.00353613	RTK signaling
AZD3759_1915	14.251	17.5008	6.11e-07	EGFR signaling
AZD4547_1786	18.0218	21.5707	0.000232229	RTK signaling
AZD5363_1916	19.458	25.4163	8.47e-05	Other, kinases
AZD5438_1401	9.66822	11.6864	0.00475306	Cell cycle
AZD5582_1617	18.3494	12.8913	0.00349819	Other
AZD5991_1720	81.1919	135.915	7.8e-08	Apoptosis regulation
AZD6482_2169	25.8135	24.1226	0.0132555	PI3K/MTOR signaling
AZD6738_1917	8.07959	10.8139	0.000107277	Genome integrity
AZD8055_1059	0.849486	0.804672	0.000207235	PI3K/MTOR signaling
AZD8186_1918	31.7482	28.3842	0.000101785	PI3K/MTOR signaling
BI-2536_1086	1.25388	1.75315	2.7e-10	Cell cycle
BIBR-1532_2043	143.544	155.591	0.0185534	Genome integrity
BMS-345541_1249	28.5619	34.0573	0.000444357	Other, kinases
BMS-536924_1091	9.60788	8.6223	0.00172759	IGF1R signaling
BMS-754807_2171	1.93965	1.72034	0.00560287	RTK signaling
Bortezomib_1191	0.0074526	0.00890106	8.01e-06	Protein stability and degradation
BPD-00008900_1998	93.3873	102.655	0.0063763	Other
Buparlisib_1873	2.62213	2.79438	0.0295479	PI3K/MTOR signaling
Carmustine_1807	454.123	503.35	0.00517833	DNA replication
Cediranib_1922	8.56222	9.5229	0.0146943	RTK signaling
Cisplatin_1005	27.6568	40.5746	2.49e-05	DNA replication
Crizotinib_1083	25.5333	29.2533	0.00256367	RTK signaling
CZC24832_1615	172.334	161.593	0.0344406	PI3K/MTOR signaling
Daporinad_1248	0.0137987	0.0254895	4.42e-12	Metabolism
Dasatinib_1079	8.2337	7.37378	5.59e-05	RTK signaling
Dihydrorotenone_1827	2.24906	3.09088	1.41e-12	Unclassified
Dinaciclib_1180	0.0651676	0.0786978	0.00548821	Cell cycle
Docetaxel_1819	0.176555	0.263123	0.00156119	Mitosis
Eg5_9814_1712	0.048348	0.0751016	4.35e-09	Other
Entospletinib_1630	48.4384	42.6476	0.000105805	Other, kinases
EPZ004777_1237	173.399	196.531	0.00356676	Chromatin histone methylation
EPZ5676_1563	264.009	287.102	0.0204464	Chromatin histone methylation
ERK_2440_1713	18.8561	15.4728	4.4e-05	MAPK signaling
Erlotinib_1168	13.7695	17.1893	1.17e-06	EGFR signaling
Foretinib_2040	2.99158	2.75295	0.0488894	RTK signaling
Fulvestrant_1816	89.4456	112.143	1.23e-09	Hormone-related
Gallibiscoquinazole_1830	13.124	15.2131	1.45e-06	Unclassified
GDC0810_1925	134.985	152.275	8.76e-05	Hormone-related
Gefitinib_1010	25.225	33.6617	5.5e-08	EGFR signaling
GSK1904529A_1093	75.3929	87.1264	0.000176555	RTK signaling
GSK2578215A_1927	133.219	146.974	0.000706364	Other, kinases
GSK591_2110	97.5869	106.742	0.0415994	Chromatin histone methylation
I-BRD9_1928	76.2872	96.2146	2.62e-07	Chromatin other
Ibrutinib_1799	91.5923	128.676	5.36e-06	Other, kinases
Ipatasertib_1924	32.9663	43.9816	3.49e-07	PI3K/MTOR signaling
IRAK4_4710_1716	137.859	150.662	0.0101993	Other, kinases
KRAS (G12C) Inhibitor-12_1855	87.7081	100.911	0.0063374	MAPK signaling
KU-55933_1030	89.9555	78.5183	2.25e-05	Genome integrity
Lapatinib_1558	21.2686	31.5772	3.94e-07	RTK signaling
LCL161_1557	143.466	153.279	0.0437321	Apoptosis regulation
LGK974_1598	57.3697	64.0077	0.0242721	WNT signaling
MG-132_1862	0.190734	0.225034	5.8e-08	Protein stability and degradation
MIRA-1_1931	232.63	264.797	0.00373957	p53 pathway
MK-1775_1179	1.91535	2.35271	0.000896426	Cell cycle
MK-2206_1053	21.2537	25.8731	0.00270952	PI3K/MTOR signaling
MK-8776_2046	25.3665	30.5917	0.0132555	Cell cycle
ML323_1629	87.6461	100.054	0.000509135	Protein stability and degradation
MN-64_1854	113.265	126.329	0.0092147	WNT signaling
Nilotinib_1013	39.025	43.3852	0.0388509	ABL signaling
NU7441_1038	14.2999	13.2483	0.000173268	Genome integrity
OF-1_1853	59.4594	71.3243	3.6e-05	Chromatin histone acetylation
Osimertinib_1919	5.83001	6.95398	0.00136438	EGFR signaling
Oxaliplatin_1089	45.1829	55.4694	0.00424123	DNA replication
P22077_1933	95.5628	105.063	0.0199401	Protein stability and degradation
Paclitaxel_1080	0.0728198	0.128591	2.53e-07	Mitosis
Palbociclib_1054	42.0847	48.9735	0.00591118	Cell cycle
PD0325901_1060	2.21588	1.78634	0.00024096	MAPK signaling
PD173074_1049	61.528	67.9152	0.0434518	RTK signaling
Pevonedistat_1529	2.22673	4.0458	2.66e-11	Other
PF-4708671_1129	50.9883	48.0799	0.0274522	PI3K/MTOR signaling
PFI3_1620	191.458	204.024	0.0248726	Chromatin other
Podophyllotoxin bromide_1825	0.550804	0.647538	0.00740655	Unclassified
PRIMA-1MET_1131	129.015	122.931	0.0481227	p53 pathway
PRT062607_1631	29.9383	26.7653	0.00254665	Other, kinases
Pyridostatin_2044	27.9658	35.5928	7.37e-08	DNA replication
Rapamycin_1084	0.117996	0.141919	0.000550196	PI3K/MTOR signaling
Ribociclib_1632	47.367	43.3486	0.000321904	Cell cycle
Sabutoclax_1849	0.65918	0.842098	7.98e-07	Apoptosis regulation
Sapitinib_1549	57.8032	73.6003	0.00113299	EGFR signaling
Savolitinib_1936	13.9565	15.1338	0.0158547	RTK signaling
SB216763_1025	210.586	185.393	0.00315917	WNT signaling
Selumetinib_1736	96.3035	74.5871	3.83e-06	MAPK signaling
Sepantronium bromide_1941	0.0174952	0.0155009	0.0214164	Apoptosis regulation
Sinularin_1838	35.3091	40.423	4.49e-05	Unclassified
Sorafenib_1085	14.0006	17.0163	2.16e-05	RTK signaling
Staurosporine_1034	0.0634914	0.0537513	5.51e-05	RTK signaling
TAF1_5496_1732	47.2612	58.5524	0.000334618	Other
Tamoxifen_1199	34.2968	40.1455	7.84e-07	Hormone-related
Taselisib_1561	9.73707	14.8247	0.00677733	PI3K/MTOR signaling
Telomerase Inhibitor IX_1930	1.6271	1.97007	1.39e-05	Genome integrity
Temozolomide_1375	408.758	461.579	0.00815229	DNA replication
Tozasertib_1096	18.3648	21.5855	0.000106098	Mitosis
Trametinib_1372	2.86727	2.12826	0.000669196	MAPK signaling
Ulixertinib_2047	9.64957	11.1372	0.000892114	MAPK signaling
UMI-77_1939	15.4142	16.7852	0.00506098	Apoptosis regulation
Uprosertib_2106	16.7464	28.6783	3.58e-09	PI3K/MTOR signaling
VE821_2111	62.2294	77.9063	0.000193888	Genome integrity
VE-822_1613	30.3841	38.0324	0.00736204	Genome integrity
Venetoclax_1909	8.83689	9.92357	0.0237258	Apoptosis regulation
Vinblastine_1004	0.0274988	0.0399818	3.04e-06	Mitosis
Vincristine_1818	0.220997	0.30047	0.000833726	Mitosis
Vinorelbine_2048	0.0556979	0.0818161	0.0182202	Mitosis
Vorinostat_1012	4.51368	4.73257	0.0475167	Chromatin histone acetylation
Wee1 Inhibitor_1046	7.82819	10.1563	0.000106981	Cell cycle
WIKI4_1940	42.9615	40.6962	0.00142618	WNT signaling
Wnt-C59_1622	68.2806	76.6502	0.00430463	WNT signaling
WZ4003_1614	49.7649	43.3212	0.003788	Other, kinases
YK-4-279_1239	10.5888	13.3392	0.000337216	Other
Zoledronate_1802	44.1231	48.1319	0.0196205	Unclassified
